# Supplementary material for: Pharmacogenomics on the Treatment Response in Patients with Psoriasis: An Updated Review
Source: Int J Mol Sci. 2023 Apr 15;24(8):7329. doi: 10.3390/ijms24087329 (PMC10138383; doi:10.3390/ijms24087329)
Supplement: Supplementary file 1 [file ijms-24-07329-s001.zip]

Archive with 1 entries (1 files):
- ijms-2167000-supplementary.pdf
